# Supplementary material for: Improving Seed Morphology and Germination Potential in Australian Native Grasses Using Seed Enhancement Technologies
Source: Plants (Basel). 2023 Jun 23;12(13):2432. doi: 10.3390/plants12132432 (PMC10346785; doi:10.3390/plants12132432)
Supplement: Supplementary file 1 [file plants-12-02432-s001.zip]

Archive with 1 entries (1 files):
- plants-2433662-supplementary.pdf
